# Supplementary material for: An evolutionarily conserved constellation of functional cis-elements programs the virus-responsive fate of the human (epi)genome
Source: Nucleic Acids Res. 2025 Mar 25;53(6):gkaf207. doi: 10.1093/nar/gkaf207 (PMC11934927; doi:10.1093/nar/gkaf207)
Supplement: gkaf207_Supplemental_Files [file gkaf207_supplemental_files.zip]

Archive with 4 entries (4 files):
- 26_2_Supplemetary File_Combined.pdf
- 7_2_MA_Supplementary Figures 1 - 20.zip
- 7_2_MA_Supplementary Figures 21 - 33.zip
- Supplementary Tables_MA.7z
